# Supplementary material for: The First Whole Genome Sequence Discovery of the Devastating Fungus Arthrinium rasikravindrae
Source: J Fungi (Basel). 2022 Mar 2;8(3):255. doi: 10.3390/jof8030255 (PMC8954856; doi:10.3390/jof8030255)
Supplement: Supplementary file 1 [file jof-08-00255-s001.zip]

Archive with 1 entries (1 files):
- jof-1594897-supplementary.pdf
